# Supplementary material for: Comprehension and Eye Movements in the Processing of Subject- and Object-Relative Clauses: Evidence from Dyslexia and Individual Differences †
Source: Brain Sci. 2021 Jul 10;11(7):915. doi: 10.3390/brainsci11070915 (PMC8307189; doi:10.3390/brainsci11070915)
Supplement: Supplementary file 1 [file brainsci-11-00915-s001.zip]

Archive with 1 entries (1 files):
- brainsci-1269627-supplementary.pdf
